# Supplementary material for: Adaptive evolution of endothelial nitric oxide synthase (NOS3) may reduce cetacean susceptibility to decompression sickness
Source: Mol Biol Evol. 2026 Jun 11;43(6):msag144. doi: 10.1093/molbev/msag144 (PMC13308534; doi:10.1093/molbev/msag144)
Supplement: msag144_Supplementary_Data [file msag144_supplementary_data.zip]

Archive with 2 entries (2 files):
- SI v1-0414.docx
- Table S1-10-0414.xlsx
