# Supplementary material for: Adaptive evolution of endothelial nitric oxide synthase (NOS3) may reduce cetacean susceptibility to decompression sickness
Source: Mol Biol Evol. 2026 Jun 11;43(6):msag144. doi: 10.1093/molbev/msag144 (PMC13308534; doi:10.1093/molbev/msag144)
Supplement: msag144_Supplementary_Data [file msag144_supplementary_data.zip › Table S1-10-0414.xlsx]

## Sheet: Table S1
Table S1 Mammlian species and the accession number of NOS genes used in this study
Class	Order	Family	Species	Common name	NOS1 Accession No.	NOS2 Accession No.	NOS3 Accession No.
Mammalia	Marsupialia	Dasyuridae	Antechinus flavipes	Yellow-footed antechinus	XM_051972873.1	XM_051992350.1	XM_052000440.1
Mammalia	Marsupialia	Dasyuridae	Sarcophilus harrisii	Tasmanian devil	XM_031948677.1	XM_012549794.3	XM_031939411.1
Mammalia	Marsupialia	Vombatidae	Vombatus ursinus	Common wombat	XM_027864881.1	XM_027862281.1	XM_027840983.1
Mammalia	Pholidota	Manidae	Manis javanica	Sunda pangolin	XM_036993485.1	XM_037002310.1	XM_036999197.1
Mammalia	Pholidota	Manidae	Manis pentadactyla	Chinese pangolin	XM_057491414.1	XM_057501135.1	XM_036899709.2
Mammalia	Carnivora	Herpestidae	Suricata suricatta	Meerkat	XM_029922768.1	XM_029927778.1	XM_029921366.1
Mammalia	Carnivora	Hyaenidae	Hyaena hyaena	Striped hyena	XM_039233421.1	XM_039253833.1	XM_039230741.1
Mammalia	Carnivora	Felidae	Acinonyx jubatus	Cheetah	XM_027043812.2	XM_027034478.2	XM_027051292.2
Mammalia	Carnivora	Felidae	Puma yagouaroundi	Jaguarundi	XM_040443770.1	XM_040455301.1	XM_040464546.1
Mammalia	Carnivora	Felidae	Prionailurus bengalensis	Leopard cat	XM_043557705.1	XM_043583616.1	XM_043589917.1
Mammalia	Carnivora	Felidae	Felis catus	Domestic cat	XM_011287802.4	XM_045044087.1	XM_003983218.6
Mammalia	Carnivora	Felidae	Leopardus geoffroyi	Geoffroy's cat	XM_045456924.1	XM_045487977.1	XM_045496163.1
Mammalia	Carnivora	Felidae	Panthera tigris	Tiger	XM_042962140.1	XM_042965681.1	XM_042975385.1
Mammalia	Carnivora	Felidae	Panthera leo	Lion	XM_042910389.1	XM_042914677.1	XM_042927090.1
Mammalia	Carnivora	Canidae	Vulpes vulpes	Red fox	XM_026015912.1	XM_026016246.1	XM_025993801.1
Mammalia	Carnivora	Canidae	Vulpes lagopus	Arctic fox	XM_041729393.1	XM_041723934.1	XM_041752081.1
Mammalia	Carnivora	Canidae	Canis lupus dingo	Dingo	XM_025474106.3	XM_025476433.3	XM_049094911.1
Mammalia	Carnivora	Mustelidae	Enhydra lutris kenyoni	Alaskan sea otter	XM_022517288.1	XM_022509598.1	XM_022513958.1
Mammalia	Carnivora	Mustelidae	Lontra canadensis	North American river otter	XM_032876188.1	XM_032845440.1	XM_032840153.1
Mammalia	Carnivora	Mustelidae	Mustela putorius furo	Ferret	XM_013056571.2	XM_045069936.1	XM_004765923.3
Mammalia	Carnivora	Mustelidae	Mustela erminea	Stoat	XM_032309119.1	XM_032322279.1	XM_032304659.1
Mammalia	Carnivora	Mustelidae	Meles meles	Eurasian badger	XM_046025871.1	XM_045983750.1	XM_046021147.1
Mammalia	Carnivora	Odobenidae	Odobenus rosmarus divergens	Pacific walrus	XM_004396691.1	XM_004399635.2	XM_012565379.1
Mammalia	Carnivora	Otariidae	Eumetopias jubatus	Steller sea lion	XM_028116601.1	XM_028109436.1	XM_028089274.1
Mammalia	Carnivora	Otariidae	Zalophus californianus	California sea lion	XM_027577102.2	XM_027567746.2	XM_027574572.2
Mammalia	Carnivora	Phocidae	Halichoerus grypus	Grey seal	XM_036115842.1	XM_036122558.1	XM_036102119.1
Mammalia	Carnivora	Phocidae	Phoca vitulina	Harbor seal	XM_032431483.1	XM_032428797.1	XM_032394280.1
Mammalia	Carnivora	Phocidae	Mirounga leonina	Southern elephant seal	XM_035017092.1	XM_035027746.1	XM_035029804.1
Mammalia	Carnivora	Phocidae	Neomonachus schauinslandi	Hawaiian monk seal	XM_021698514.1	XM_021703959.2	XM_021692988.2
Mammalia	Carnivora	Ursidae	Ursus arctos	Brown bear	XM_026514576.4	XM_026517685.4	XM_044392265.3
Mammalia	Perissodactyla	Equidae	Equus caballus	Domestic horse	XM_001914970.6	XM_023651657.2	XM_001504650.7
Mammalia	Perissodactyla	Equidae	Equus quagga	Quagga	XM_046640251.1	XM_046676246.1	XM_046669251.1
Mammalia	Perissodactyla	Rhinocerotidae	Ceratotherium simum simum	Southern white rhinoceros	XM_014787076.1	XM_014789782.1	XM_014787630.1
Mammalia	Artiodactyla	Bovidae	Bubalus bubalis	Water buffalo	XM_044930142.2	XM_006046821.4	XM_006043056.3
Mammalia	Artiodactyla	Bovidae	Oryx dammah	Scimitar-horned oryx	XM_040251626.1	XM_040243954.1	XM_040260308.1
Mammalia	Artiodactyla	Bovidae	Ovis aries	Sheep	XM_027956540.2	XM_042255454.1	NM_001129901.1
Mammalia	Artiodactyla	Bovidae	Budorcas taxicolor	Takin	XM_052655010.1	XM_052658066.1	XM_052638354.1
Mammalia	Artiodactyla	Cervidae	Cervus elaphus	Red deer	XM_043901783.1	XM_043903143.1	XM_043872361.1
Mammalia	Artiodactyla	Suidae	Sus scrofa	Wild boar	XM_021072695.1	XM_005669079.3	NM_214295.2
Mammalia	Artiodactyla	Hippopotamidae	Hippopotamus amphibius kiboko	East african river hippopotamus‌	XM_057745187.1	XM_057715605.1	XM_057730452.1
Mammalia	Cetacea	Kogiidae	Kogia breviceps	Pygmy sperm whale	GCA_026419965.1	GCA_026419965.1	GCA_026419965.1
Mammalia	Cetacea	Physeteridae	Physeter catodon	Sperm whale	GCF_002837175.3	GCF_002837175.3	GCF_002837175.3
Mammalia	Cetacea	Lipotidae	Lipotes vexillifer	Baiji	GCF_000442215.1	GCF_000442215.1	GCF_000442215.1
Mammalia	Cetacea	Monodontidae	Delphinapterus leucas	Beluga whale	GCF_002288925.2	GCF_002288925.2	GCF_002288925.2
Mammalia	Cetacea	Monodontidae	Monodon monoceros	Narwhal	GCF_005190385.1	GCF_005190385.1	GCF_005190385.1
Mammalia	Cetacea	Phocoenidae	Neophocaena asiaeorientalis	Yangtze finless porpoise	GCF_003031525.2	GCF_003031525.2	GCF_003031525.2
Mammalia	Cetacea	Phocoenidae	Phocoena sinus	Vaquita	GCF_008692025.1	GCF_008692025.1	GCF_008692025.1
Mammalia	Cetacea	Phocoenidae	Phocoena phocoena	Harbor porpoise	GCA_963924675.1	GCA_963924675.1	GCA_963924675.1
Mammalia	Cetacea	Orcininae	Orcinus orca	Killer whale	GCF_000331955.2	GCF_000331955.2	GCF_000331955.2
Mammalia	Cetacea	Delphinidae	Lagenorhynchus obliquidens	Pacific white-sided dolphin	GCF_003676395.1	GCF_003676395.1	GCF_003676395.1
Mammalia	Cetacea	Delphinidae	Globicephala melas	Long-finned pilot whale	GCF_006547405.1	GCF_006547405.1	GCF_006547405.1
Mammalia	Cetacea	Delphinidae	Tursiops aduncus	Indo-Pacific bottlenose dolphin	GCA_003227395.1	GCA_003227395.1	GCA_003227395.1
Mammalia	Cetacea	Delphinidae	Tursiops truncatus	Bottlenose dolphin	GCF_011762595.1	GCF_011762595.1	GCF_011762595.1
Mammalia	Cetacea	Delphinidae	Sousa chinensis	Chinese white dolphin	GCA_007760645.1	GCA_007760645.1	GCA_007760645.1
Mammalia	Cetacea	Ziphiidae	Mesoplodon stejnegeri	Stejneger's beaked whale	Mesoplodon_stejnegeri_HiC (DNA ZOO)	Mesoplodon_stejnegeri_HiC (DNA ZOO)	Mesoplodon_stejnegeri_HiC (DNA ZOO)
Mammalia	Cetacea	Ziphiidae	Mesoplodon densirostris	Blainville's beaked whale	GCA_025265405.1	GCA_025265405.1	GCA_025265405.1
Mammalia	Cetacea	Balaenidae	Eubalaena japonica	North Pacific right whale	GCA_004363455.1	GCA_004363455.1	GCA_004363455.1
Mammalia	Chiroptera	Hipposideridae	Rhinolophus ferrumequinum	Greater horseshoe bat	XM_033097857.1	XM_033089054.1	XM_033099105.1
Mammalia	Chiroptera	Pteropodidae	Pteropus alecto	Black flying fox	XM_015586792.2	XM_015599141.2	XM_006920625.1
Mammalia	Chiroptera	Pteropodidae	Rousettus aegyptiacus	Egyptian fruit bat	XM_016149509.2	XM_016119180.2	XM_016163968.2
Mammalia	Chiroptera	Phyllostomidae	Phyllostomus hastatus	Greater spear-nosed bat	XM_045842203.1	XM_045836628.1	XM_045837764.1
Mammalia	Chiroptera	Phyllostomidae	Phyllostomus discolor	Pale spear-nosed bat	XM_028527734.2	XM_036033362.1	XM_028526072.2
Mammalia	Chiroptera	Miniopteridae	Miniopterus natalensis	Natal long-fingered bat	XM_016201566.1	XM_016207638.1	XM_016197000.1
Mammalia	Lagomorpha	Leporidae	Oryctolagus cuniculus	European rabbit	NM_001082385.1	XM_017349094.3	XM_070076671.1
Mammalia	Lagomorpha	Ochotonidae	Ochotona princeps	American pika	XM_036496434.2	XM_058676154.1	XM_058654923.1
Mammalia	Rodentia	Sciuridae	Marmota monax	Groundhog	XM_046446300.2	XM_046424000.2	XM_046429852.2
Mammalia	Rodentia	Cricetidae	Peromyscus californicus insignis	California deermouse	XM_052755171.1	XM_052758599.1	XM_052721082.1
Mammalia	Rodentia	Cricetidae	Peromyscus maniculatus bairdii	Prairie deermouse	XM_006970808.3	XM_042282464.1	XM_006996349.3
Mammalia	Rodentia	Cricetidae	Onychomys torridus	Southern grasshopper mouse	XM_036172049.1	XM_036196514.1	XM_036181558.1
Mammalia	Rodentia	Cricetidae	Microtus oregoni	Creeping vole	XM_041648223.1	XM_041664578.1	XM_041640606.1
Mammalia	Rodentia	Cricetidae	Mesocricetus auratus	Golden hamster	XM_040731341.1	NM_001281644.1	XM_005087254.4
Mammalia	Rodentia	Cricetidae	Phodopus roborovskii	Roborovski dwarf hamster	XM_051176528.1	XM_051179842.1	XM_051203041.1
Mammalia	Rodentia	Muridae	Mastomys coucha	Southern multimammate mouse	XM_031337632.1	XM_031351053.1	XM_031380143.1
Mammalia	Rodentia	Muridae	Grammomys surdaster	African woodland thicket rat	XM_028765459.1	XM_028759163.1	XM_028774671.1
Mammalia	Rodentia	Muridae	Arvicanthis niloticus	African grass rat	XM_034489274.1	XM_034505778.1	XM_034519412.1
Mammalia	Rodentia	Muridae	Acomys russatus	Golden spiny mouse	XM_051161628.1	XM_051158085.1	XM_051152138.1
Mammalia	Rodentia	Heterocephalidae	Heterocephalus glaber	Naked mole-rat	XM_004843702.3	XM_021238230.1	XM_004860396.2
Mammalia	Rodentia	Bathyergidae	Fukomys damarensis	Damaraland mole-rat	XM_010604097.3	XM_010642342.1	XM_010637574.2
Mammalia	Primates	Cheirogaleidae	Microcebus murinus	Grey mouse lemur	XM_012756647.2	XM_012740800.2	XM_012786145.1
Mammalia	Primates	Lemuridae	Lemur catta	Ring-tailed lemur	XM_045535155.1	XM_045525409.1	XM_045565018.1
Mammalia	Primates	Cebidae	Callithrix jacchus	Common marmoset	XM_035257763.2	XM_054256185.1	XM_035254372.2
Mammalia	Primates	Cebidae	Cebus imitator	Panamanian white-faced Capuchin	XM_037738917.1	XM_017519491.2	XM_017520478.2
Mammalia	Primates	Hylobatidae	Nomascus leucogenys	Northern white-cheeked gibbon	XM_030821471.1	XM_003277085.3	XM_030826153.1
Mammalia	Primates	Hominidae	Homo sapiens	Human	NM_000620.5	NM_000625.4	NM_000603.5
Mammalia	Primates	Hominidae	Pan paniscus	Bonobo	XM_063593705.1	XM_034942227.4	XM_008967939.5
Mammalia	Primates	Hominidae	Pongo abelii	Sumatran orangutan	XM_054527663.2	XM_054535604.2	XM_054559975.2
Mammalia	Primates	Cercopithecidae	Macaca thibetana thibetana	Tibetan macaque	XM_050747840.1	XM_050763279.1	XM_050785769.1
Mammalia	Primates	Cercopithecidae	Macaca mulatta	Rhesus macaque	XM_028829951.1	XM_015118886.2	XM_015135287.1
Mammalia	Primates	Cercopithecidae	Rhinopithecus roxellana	Golden snub-nosed monkey	XM_030939960.1	XM_010372301.2	XM_010379935.2
Mammalia	Sirenia	Dugongidae	Dugong dugon	Dugong	GCA_040182945.1	GCA_040182945.1	GCA_040182945.1
Mammalia	Sirenia	Trichechidae	Trichechus manatus latirostris	West Indian manatee	XM_004379038.1	XM_012558117.2	XM_023727908.1
Mammalia	Proboscidea	Elephantidae	Elephas maximus indicus	Indian elephant	XM_049865539.1	XM_049860999.1	XM_049862983.1
Mammalia	Macroscelidea	Macroscelididae	Elephantulus edwardii	Cape elephant shrew	XM_006890404.1	XM_006891072.1	XM_006895157.1
Mammalia	Pilosa	Choloepodidae	Choloepus didactylus	Linnaeus's two-toed sloth	XM_037817229.1	XM_037809896.1	XM_037835824.1

## Sheet: Table S2
Table S2 Positive selection of NOS gene family detected using branch-site model in PAML for cetacea branch.
Gene Name	Model	LnL	2ΔLnL	Level parameters	Positive sites	P value
NOS1	Ma	-52183.4	2*10-6	ω0= 0.02841, ω1=1.00000, ω2=1.00000	264 D 0.963* 383 M 0.970* 979 V 0.984*	9.99*10-1
	Ma0	-52183.4		ω0= 0.02841, ω1=1.00000, ω2=1.00000
NOS2	Ma	-50684.2	0	ω0= 0.07480, ω1=1.00000, ω2=1.28371	101 H 0.965 242 S 0.963*	1
	Ma0	-50684.2		ω0= 0.07480, ω1=1.00000, ω2=1.00000
NOS3	Ma	-44131	0.196202	ω0= 0.02968, ω1=1.00000, ω2=1.00000	652 L 0.649	6.58*10-1
	Ma0	-44131.1		ω0= 0.02978, ω1=1.00000, ω2=1.00000

## Sheet: Table S3
Table S3 Accelerated evolutionary signals of NOS gene family detected using branch model in PAML for cetacea branch.
Gene	LnL（O）	Np (O)	ω (O)	LnL (T)	Np (T)	ω (B)	ω (F)	2ΔLnL	P value
NOS1	-53147	188	0.05344	-53134.1	189	0.05226	0.51545	25.7326	3.92*10-7
NOS2	-51985.2	188	0.14932	-51982	189	0.14808	0.71839	6.51155	1.07*10-2
NOS3	-44720.3	188	0.04617	-44719.8	189	0.04529	0.05486	0.98935	3.20*10-1
Note: O, the one-ratio model; T, the two-ratio model; B, the background branch in the two-ratio model; F, the foreground branch in the two ratio model; Np, number of parameters; ln L, log likelihood.

## Sheet: Table S4
Table S4 Genes with a statistically significant signal of episodic diversifying positive selection using BUSTED.
Gene	P value	LRT	Alt_lnL	Null_lnL	Test_sel_omega	Test_sel_proportion(%)
NOS1	0.5	0.02	-51675.4	-51675.4	1.006	6.363
NOS2	0.5	0	-50628.9	-50628.9	1.021	25.414
NOS3	0.0004	14.12	-43825.6	-43832.7	1e+10	0.02

## Sheet: Table S5
Table S5 Genes with a statistically significant signal of episodic positive/diversifying selection using MEME.
Gene	Site	Fraction of sites with omega >1	P value
NOS1	175	0.99	0.0444
NOS1	595	0.99	0.0338
NOS1	844	0.99	0.0497
NOS1	979	0.99	0.0045
NOS1	1431	0.47	0.02
NOS1	1432	0.07	0.0004
NOS1	1434	0.99	0.0005
NOS2	66	0.99	0.0257
NOS2	120	0.99	0.0166
NOS2	196	0.99	0.0182
NOS2	207	0.95	0.0389
NOS2	687	0.99	0.0174
NOS2	767	0.99	0.0004
NOS3	652	0.13	0.0015
NOS3	653	0.92	0.0027
NOS3	886	0.64	0.0257

## Sheet: Table S6
Table S6 Branches showing signatures of positive selection in aBSREL.
Genes	Branches	LRT	P value	ω distribution over sites
NOS1	Common ancestor of Cetaceans	0	1	ω1 = 0.04676 (100%)
NOS2	Common ancestor of Cetaceans	0	1	ω1 = 0.1807 (100%)
NOS3	Common ancestor of Cetaceans	0	1	ω1 = 0.0645 (100%)

## Sheet: Table S7
Table S7 Specific amino acid changes in cetacean NOS genes
Gene	Site (refer to human gene)	Foreground	Background	Changed amino acid properties	PolyPhen-2 (score)	SIFT (score)	Domain name
NOS1	9	K	Q	Charge	Benign (0.007)	Affect protein function (0.00)	PDZ domain
	165	Q	D	Charge	Benign (0.009)	Affect protein function (0.00)	None
	1147	R	K	Not radical	Benign (0.002)	Tolerated (0.40)	FAD-binding FR-type domain
NOS2	135	L	P	Polarity & Volume	Possibly damaging (0.915)	Affect protein function (0.01)	Oxygenase domain
	327	F	L	Polarity & Volume	Possibly damaging (1.000)	Tolerated (0.08)	Oxygenase domain
	429	H	Q	Charge	Benign (0.002)	Tolerated (0.26)	Oxygenase domain
	531	E	K	Charge	Possibly damaging (0.615)	Tolerated (0.17)	Calmodulin-binding domain
	706	L	P	Polarity & Volume	Possibly damaging (0.989)	Tolerated (0.50)	None
		M		Polarity & Volume	Possibly damaging (0.999)	Tolerated (0.18)
	1106	T	N	Polarity & Volume	Benign (0.001)	Tolerated (0.59)	None
NOS3	295	T	A	Polarity	Possibly damaging (0.913)	Affect protein function (0.05)	Oxygenase domain
	324	S	A	Polarity	Benign (0.001)	Tolerated (0.06)	Oxygenase domain
	765	L	S	Polarity	Possibly damaging (0.968)	Tolerated (0.11)	FAD-binding FR-type domain
	814	M	L	Not radical	Possibly damaging (0.959)	Tolerated (0.22)	FAD-binding FR-type domain

## Sheet: Table S8
Table S8 Statistical details and exact P values
Figure	Analysis	P values
Figure 2B	One-way ANOVA	DAF-FM Fluorescence in HUVEC cells
		NC vs. H: 0.0385
		H vs. T: 0.0092
		H vs. HM: 0.0072
		T vs. TM: 0.0004
Figure 2C	One-way ANOVA	H vs. T: ＜0.001
		H vs. HM: ＜0.001
		T vs. TM: ＜0.001
Figure 2E	One-way ANOVA	NC vs. H: 0.007
		H vs. T: ＜0.001
		H vs. HM: 0.01
		T vs. TM: 0.001
Figure 2F	One-way ANOVA	NC vs. H: 0.0259
		H vs. T: 0.0237
		H vs. HM: 0.0191
		T vs. TM: 0.0091
Figure 2G	One-way ANOVA	Total Length (μm)
		NC vs. H: 0.004
		H vs. T: 0.002
		H vs. HM: 0.04
		T vs. TM: ＜0.001
		Number of Junction Point
		NC vs. H: ＜0.001
		H vs. T: ＜0.001
		H vs. HM: 0.007
		T vs. TM: ＜0.001
Figure 3A	One-way ANOVA	0 h vs. 12 h: ＜0.001
		6 h vs. 12 h: ＜0.001
		12 h vs. 18 h: 0.41
		12 h vs. 24 h: ＜0.001
		12 h vs. 30 h: ＜0.001
Figure 3C	One-way ANOVA	NC vs. Hypoxia+NC: ＜0.0001
		Hypoxia+NC vs. Hypoxia+H: ＜0.0001
		Hypoxia+H vs. Hypoxia+C: 0.0328
		Hypoxia+H vs. Hypoxia+H2C: 0.0263
		Hypoxia+C vs. Hypoxia+C2H: 0.0209
Figure 3D	One-way ANOVA	NC vs. Hypoxia+NC: ＜0.001
		Hypoxia+NC vs. Hypoxia+H: ＜0.001
		Hypoxia+H vs. Hypoxia+C: ＜0.001
		Hypoxia+H vs. Hypoxia+H2C: ＜0.001
		Hypoxia+C vs. Hypoxia+C2H: 0.006
Figure 3E	One-way ANOVA	NC vs. Hypoxia+NC: ＜0.001
		Hypoxia+NC vs. Hypoxia+H: 0.02
		Hypoxia+H vs. Hypoxia+C: ＜0.001
		Hypoxia+H vs. Hypoxia+H2C: 0.002
		Hypoxia+C vs. Hypoxia+C2H: 0.01
Figure 4B	One-way ANOVA	NC vs. Hypoxia+NC: ＜0.001
		Hypoxia+NC vs. Hypoxia+H: ＜0.001
		Hypoxia+H vs. Hypoxia+C: ＜0.001
		Hypoxia+H vs. Hypoxia+H2C: ＜0.001
		Hypoxia+C vs. Hypoxia+C2H: ＜0.001
Figure 4D	One-way ANOVA	NC vs. Hypoxia+NC: ＜0.001
		Hypoxia+NC vs. Hypoxia+H: ＜0.001
		Hypoxia+H vs. Hypoxia+C: ＜0.001
		Hypoxia+H vs. Hypoxia+H2C: ＜0.001
		Hypoxia+C vs. Hypoxia+C2H: ＜0.001
Figure 4E	One-way ANOVA	NC vs. Hypoxia+NC: ＜0.001
		Hypoxia+NC vs. Hypoxia+H: ＜0.001
		Hypoxia+H vs. Hypoxia+C: ＜0.001
		Hypoxia+H vs. Hypoxia+H2C: 0.004
		Hypoxia+C vs. Hypoxia+C2H: ＜0.001
Figure S2	One-way ANOVA	H vs. T: 0.89
		H vs. HM: ＞0.99
		T vs. TM: 0.33
Figure S5A	One-way ANOVA	NC vs. Hypoxia+NC: ＜0.001
		Hypoxia+NC vs. Hypoxia+H: 0.01
		Hypoxia+H vs. Hypoxia+C: ＜0.001
		Hypoxia+H vs. Hypoxia+H2C: ＜0.001
		Hypoxia+C vs. Hypoxia+C2H: ＜0.001
Figure S5B	One-way ANOVA	NC vs. Hypoxia+NC: ＜0.001
		Hypoxia+NC vs. Hypoxia+H: 0.34
		Hypoxia+NC vs. Hypoxia+C: ＜0.001
		Hypoxia+H vs. Hypoxia+C: 0.01
		Hypoxia+H vs. Hypoxia+H2C: 0.002
		Hypoxia+C vs. Hypoxia+C2H: ＜0.001
Figure S5C	One-way ANOVA	NC vs. Hypoxia+NC: ＜0.001
		Hypoxia+NC vs. Hypoxia+H: 0.14
		Hypoxia+NC vs. Hypoxia+H: ＜0.001
		Hypoxia+H vs. Hypoxia+C: 0.03
		Hypoxia+H vs. Hypoxia+H2C: ＜0.001
		Hypoxia+C vs. Hypoxia+C2H: ＜0.001

## Sheet: Table S9
Table S9 Source Data for All Figures.
Figure 2B
DAF-FM DA Fluorescence in HUVEC cells
NC	H	C	H2C	C2H
942	1041	1738	1630	1003
852	1192	1527	1632	1051
952	1469	1651	1700	1011
Figure 2C
Relative Protein expression level
H	C	H2C	C2H
1.11287	2.36489	2.21355	1.70118
0.887259	2.36675	1.8579	1.14551
0.999873	2.41971	2.08291	1.52539
Figure 2E
OD Values (450nm)
NC	H	C	H2C	C2H
0.692	0.926	1.276	1.151	1.097
0.693	1.015	1.36	1.228	1.05
0.625	0.879	1.411	1.201	0.878
Figure 2F
Wound Closure (%)
NC	H	C	H2C	C2H
47.9094	62.4468	75.1273	73.9736	65.5057
55.7094	64.1469	73.8913	75.3452	55.3653
56.4191	65.3945	75.4201	76.3192	65.7432
Figure 2G
Total Length (μm)
NC	H	C	H2C	C2H
7047	7811	9048	8483	7197
6800	8104	8885	8205	6816
6825	7737	8953	9017	7257
Number of Junction Point
NC	H	C	H2C	C2H
69	89	122	109	78
64	92	120	101	64
64	86	128	110	74
Figure 3A
Relative Protein expression level
0	6h	12h	18h	24h	30h
1.06113	2.09828	5.38429	5.35628	4.45294	3.94558
0.984286	2.10313	6.00872	5.20241	4.48172	3.90892
0.954583	1.569	5.94612	5.40318	3.59351	3.8075
Figure 3C
Relative fluorescence of ROS (%)
NC	Hypoxia+NC	Hypoxia+H	Hypoxia+C	Hypoxia+H2C	Hypoxia+C2H
88.7661	229.973	189.013	157.417	161.981	194.486
103.851	239.564	194.82	170.719	172.582	198.817
104.627	215.517	190.576	156.324	171.761	198.789
Figure 3D
MDA relative level (of NC)
NC	Hypoxia+NC	Hypoxia+H	Hypoxia+C	Hypoxia+H2C	Hypoxia+C2H
1.05882	6.68652	3.57529	2.37877	2.65675	3.0698
1.05882	6.68652	3.81364	2.81127	2.41523	3.30594
0.882353	6.91709	3.81364	2.59502	2.1737	3.30594
Figure 3E
SOD relative level (of NC)
NC	Hypoxia+NC	Hypoxia+H	Hypoxia+C	Hypoxia+H2C	Hypoxia+C2H
0.993324	0.717818	0.80204	0.948918	0.934263	0.904298
1.03483	0.760976	0.807547	0.987798	0.920733	0.843739
0.971844	0.698404	0.80569	0.956849	0.896443	0.891193
Figure 4B
Relative Protein expression level
NC	Hypoxia+NC	Hypoxia+H	Hypoxia+C	Hypoxia+H2C	Hypoxia+C2H
1.02711	1.46937	1.18255	0.777429	0.791795	1.24169
1.01766	1.48918	1.26055	0.781858	0.825963	1.21669
0.955229	1.47231	1.09074	0.7007	0.753775	1.16156
Figure 4D
Relative Protein expression level Bcl2
NC	Hypoxia+NC	Hypoxia+H	Hypoxia+C	Hypoxia+H2C	Hypoxia+C2H
1.03881	0.521139	1.12056	1.98298	1.95753	1.75977
1.02427	0.514646	1.16506	2.05183	2.03	1.72964
0.936925	0.526509	1.12764	2.00878	1.90358	1.70626
Figure 4E
Relative Protein expression level cleaved-caspase3
NC	Hypoxia+NC	Hypoxia+H	Hypoxia+C	Hypoxia+H2C	Hypoxia+C2H
0.86733	1.57368	1.19732	1.01505	1.09169	1.30825
0.87752	1.5705	1.17315	1.01412	1.10919	1.2864
0.934783	1.6409	1.20908	0.992068	1.04253	1.27755
Figure S2
Relative Protein expression level
H	C	H2C	C2H
1.065	1.12037	0.934276	0.895264
0.926911	0.926475	1.0019	1.03484
1.00809	1.0995	1.01713	0.840161
Figure S5A
Relative Bcl2 mRNA level
NC	Hypoxia+NC	Hypoxia+H	Hypoxia+C	Hypoxia+H2C	Hypoxia+C2H
0.911641	0.637223	0.745633	1.01387	1.05937	0.684539
0.956965	0.619799	0.740483	1.0942	1.24246	0.738774
1.02802	0.619799	0.858489	1.03517	1.16732	0.770146
1.02092	0.713608	0.726921	0.94379	1.05205	0.754297
1.0304	0.728603	0.817829	0.917982	1.3409	0.69731
1.05205	0.508107	0.817829	0.939439	1.15125	0.731978
Figure S5B
Relative Bax mRNA level
NC	Hypoxia+NC	Hypoxia+H	Hypoxia+C	Hypoxia+H2C	Hypoxia+C2H
0.866309	1.31612	1.15372	0.896859	1.08645	1.31916
0.915704	1.2625	1.16982	0.934945	1.05674	1.35625
0.967916	1.30703	1.14575	1.00902	0.784378	1.34688
1.08896	1.30703	1.31308	1.05918	0.784378	1.54003
1.00205	1.31612	1.21668	1.03022	0.817687	1.38795
1.15906	1.2195	1.03739	0.878402	1.06902	1.30401
Figure S5C
Relative caspase3 mRNA level
NC	Hypoxia+NC	Hypoxia+H	Hypoxia+C	Hypoxia+H2C	Hypoxia+C2H
1.04633	1.41986	1.22266	0.911056	0.920905	1.67841
0.93379	1.73722	1.16653	0.962608	1.0233	1.50362
1.00039	1.36134	1.20307	1.13137	1.03846	1.43134
0.990584	1.77735	1.74797	1.15957	1.0826	1.55323
1.07325	1.58262	1.36628	1.0986	1.02779	1.29348
0.955651	1.57904	1.46518	1.22819	0.752239	1.35648

## Sheet: Table S10
Table S10 Primer sequences used in the qRT-PCR reaction
Gene	Primer sequences (5’-3’)
Bcl2	F-CCCGCGACTCCTGATTCATT
	R-CTTTCCCCCTTGGCATGAGA
Bax	F-CATGGGCTGGACATTGGACT
	R-AAAGATGGTCACGGTCTGCC
Caspase3	F-TGCTATTGTGAGGCGGTTGT
	R-TCACGGCCTGGGATTTCAAG
